# Supplementary material for: Genomic Characterization and Virulence Determinants of Staphylococcus aureus Clinical Isolates from Pneumonia Patients in Karaganda, Kazakhstan
Source: Antibiotics (Basel). 2026 Apr 25;15(5):431. doi: 10.3390/antibiotics15050431 (PMC13203207; doi:10.3390/antibiotics15050431)
Supplement: Supplementary file 1 [file antibiotics-15-00431-s001.zip]

Archive with 3 entries (3 files):
- TableS3_virulence_factor_genes.csv
- TableS1_genome_assembly_statistics.xlsx
- TableS2_AMR_genes.csv
