# Supplementary material for: Genomic Characterization and Virulence Determinants of Staphylococcus aureus Clinical Isolates from Pneumonia Patients in Karaganda, Kazakhstan
Source: Antibiotics (Basel). 2026 Apr 25;15(5):431. doi: 10.3390/antibiotics15050431 (PMC13203207; doi:10.3390/antibiotics15050431)
Supplement: Supplementary file 1 [file antibiotics-15-00431-s001.zip › TableS3_virulence_factor_genes.csv]

sample	NUM_FOUND	adsA	aur	cap8A	cap8B	cap8C	cap8D	cap8E	cap8F	cap8G	cap8H	cap8I	cap8J	cap8K	cap8L	cap8M	cap8N	cap8O	cap8P	chp	clfA	clfB	coa	ebp	esaA	esaB	esaC	essA	essB	essC	esxA	esxB	fnbA	fnbB	geh	hlb	hld	hlgA	hlgB	hlgC	hly/hla	hysA	icaA	icaB	icaC	icaD	icaR	isdA	isdB
10	48	100.00	91.37	100.00	100.00	100.00	100.00	100.00	100.00	100.00	.	.	.	.	100.00	100.00	100.00	100.00	100.00	100.00	.	.	.	100.00	100.00	100.00	.	100.00	100.00	.	100.00	.	.	.	100.00	82.98	100.00	100.00	100.00	100.00	100.00	98.49	100.00	100.00	100.00	100.00	100.00	100.00	100.00
13	60	100.00	100.00	100.00	100.00	100.00	100.00	100.00	100.00	100.00	.	.	.	.	100.00	100.00	100.00	100.00	100.00	.	97.89	.	98.58	100.00	100.00	100.00	100.00	100.00	100.00	100.00	100.00	100.00	99.64	.	100.00	82.98	100.00	100.00	100.00	100.00	100.00	98.53	100.00	100.00	100.00	100.00	100.00	100.00	100.00
20	47	100.00	91.37	100.00	100.00	100.00	100.00	100.00	100.00	100.00	.	.	.	.	100.00	100.00	100.00	100.00	100.00	100.00	.	.	.	100.00	100.00	100.00	.	100.00	100.00	.	100.00	.	.	.	100.00	82.98	100.00	100.00	100.00	100.00	100.00	.	100.00	100.00	100.00	100.00	100.00	100.00	100.00
47	47	100.00	91.24	100.00	100.00	100.00	100.00	100.00	100.00	100.00	.	.	.	.	100.00	100.00	100.00	100.00	100.00	100.00	.	.	.	100.00	100.00	100.00	.	100.00	100.00	.	100.00	.	.	.	100.00	82.98	100.00	100.00	100.00	100.00	100.00	.	100.00	100.00	100.00	100.00	100.00	100.00	100.00
54	51	84.65	90.20	100.00	100.00	100.00	100.00	100.00	100.00	100.00	.	.	.	.	100.00	100.00	100.00	100.00	100.00	100.00	.	.	.	100.00	100.00	100.00	100.00	100.00	100.00	100.00	100.00	100.00	.	.	100.00	82.98	100.00	100.00	100.00	100.00	100.00	98.57	100.00	100.00	100.00	100.00	100.00	100.00	100.00
58	47	100.00	91.05	100.00	100.00	100.00	100.00	100.00	100.00	100.00	.	.	.	.	100.00	100.00	100.00	100.00	100.00	100.00	.	.	.	100.00	100.00	100.00	.	100.00	100.00	.	100.00	.	.	.	100.00	82.98	100.00	100.00	100.00	100.00	98.33	.	100.00	100.00	100.00	100.00	100.00	100.00	100.00
7	51	100.00	100.00	100.00	100.00	100.00	100.00	100.00	100.00	100.00	.	.	.	.	100.00	100.00	100.00	100.00	100.00	.	.	.	.	100.00	100.00	100.00	100.00	100.00	100.00	100.00	100.00	100.00	.	.	100.00	82.98	100.00	100.00	100.00	100.00	100.00	98.45	100.00	100.00	100.00	100.00	100.00	100.00	100.00
OTT1-2021.fasta	67	99.22	100.00	100.00	100.00	100.00	100.00	100.00	100.00	100.00	100.00	100.00	100.00	100.00	100.00	100.00	100.00	100.00	100.00	100.00
WND1-2021 .fasta	62	100.00	100.00	100.00	99.85	100.00	100.00	100.00	100.00	100.00	100.00	100.00	100.00	100.00	100.00	100.00	100.00	100.00	100.00	100.00
OTT1-2022 .fasta	64	100.00	100.00	100.00	100.00	100.00	100.00	100.00	100.00	100.00	100.00	100.00	100.00	100.00	100.00	100.00	100.00	100.00	100.00	.	99.72	96.15	.	100.00	100.00	100.00	100.00	100.00	100.00	100.00	100.00	100.00	99.64	.	100.00	82.98	100.00	100.00	100.00	100.00	100.00	98.73	100.00	100.00	100.00	100.00	100.00	100.00	99.69
[truncated: 22 more columns]
