# Supplementary material for: Genomic Characterization and Virulence Determinants of Staphylococcus aureus Clinical Isolates from Pneumonia Patients in Karaganda, Kazakhstan
Source: Antibiotics (Basel). 2026 Apr 25;15(5):431. doi: 10.3390/antibiotics15050431 (PMC13203207; doi:10.3390/antibiotics15050431)
Supplement: Supplementary file 1 [file antibiotics-15-00431-s001.zip › TableS1_genome_assembly_statistics.xlsx]

## Sheet: Sheet1
Assembly	7	58	54	47	20	13	10
# contigs (>= 0 bp)	256	338	309	280	277	272	341
# contigs (>= 1000 bp)	87	124	135	125	123	81	122
# contigs (>= 5000 bp)	70	88	85	85	86	56	83
# contigs (>= 10000 bp)	63	71	68	69	64	49	65
# contigs (>= 25000 bp)	40	35	36	39	37	34	37
# contigs (>= 50000 bp)	13	12	13	11	12	20	12
Total length (>= 0 bp)	2656239	2576086	2621921	2576018	2590800	2723011	2588891
Total length (>= 1000 bp)	2615822	2527601	2577873	2537626	2552625	2680612	2543007
Total length (>= 5000 bp)	2584737	2446700	2462693	2442703	2467833	2622442	2446800
Total length (>= 10000 bp)	2528332	2322656	2331633	2325608	2313831	2572193	2322208
Total length (>= 25000 bp)	214556	1747143	1819301	1860244	1873396	2321138	1849584
Total length (>= 50000 bp)	1134654	973383	1024868	924125	1031083	1810263	1006996
# contigs	111	148	161	147	148	102	145
Largest contig	174681	172688	119564	172843	172704	164201	189958
Total length	2632136	2544746	2596480	2553936	2570640	2695876	2560396
Reference length	2821361	2821361	2821361	2821361	2821361	2821361	2821361
GC (%)	32.84	32.88	32.99	32.88	32.84	32.70	32.84
Reference GC (%)	32.87	32.87	32.87	32.87	32.87	32.87	32.87
N50	47300	36658	36549	37011	37023	74430	37956
NG50	46103	33144	32943	33801	36196	74411	36117
N90	16030	10528	9921	10260	10437	17434	10260
NG90	8681	635	2012	971	1559	12321	1130
auN	62113.3	50754.5	48141.9	51204.4	53982.1	74708.3	55624.9
auNG	57947.4	45778.4	44304.7	46350.9	49185.0	71385.5	50479.8
L50	17	20	20	20	19	14	19
LG50	19	24	23	24	22	15	23
L90	52	68	69	67	64	40	64
LG90	65	139	110	127	113	47	119
# misassemblies	19	21	24	20	22	11	20
# misassembled contigs	17	19	20	19	20	10	18
Misassembled contigs length	771588	636611	670706	652734	825250	717280	573073
# local misassemblies	14	17	20	16	18	6	16
# scaffold gap ext. mis.	0	0	0	0	0	1	0
# scaffold gap loc. mis.	1	0	2	1	2	2	2
# unaligned mis. contigs	0	1	1	1	0	0	0
# unaligned contigs	16 + 4 part	24 + 7 part	37 + 21 part	23 + 11 part	23 + 8 part	9 + 2 part	22 + 10 part
Unaligned length	31045	72824	135638	78806	77652	12043	69670
Genome fraction (%)	91.802	87.027	86.561	87.171	87.148	94.951	87.653
Duplication ratio	0.999	0.999	1.000	0.999	1.006	0.999	0.999
# N's per 100 kbp	7.6	15.72	15.41	1992-03-01	1967-11-01	33.38	19.53
# mismatches per 100 kbp	721.01	1309.77	2068.32	1321.36	1326.87	65.45	1358.75
# indels per 100 kbp	45.44	65.63	91.10	61.79	64.58	17.86	66.18
Largest alignment	157964	108042	111180	107891	107886	116786	129242
Total aligned length	2587897	2453186	2441164	2456627	2472972	2677040	2470359
NA50	42674	32756	32334	32756	33467	71586	35923
NGA50	41135	29681	30960	31333	31446	59692	32565
