# Supplementary material for: Genomic Characterization and Virulence Determinants of Staphylococcus aureus Clinical Isolates from Pneumonia Patients in Karaganda, Kazakhstan
Source: Antibiotics (Basel). 2026 Apr 25;15(5):431. doi: 10.3390/antibiotics15050431 (PMC13203207; doi:10.3390/antibiotics15050431)
Supplement: Supplementary file 1 [file antibiotics-15-00431-s001.zip › TableS2_AMR_genes.csv]

sample	NUM_FOUND	ErmA	blaZ	FosB	norA	LmrS	arlR	arlS	mepA	mepR	mgrA	tet(38)
10	7	0	0	0	0	99.93	100.00	100.00	100.00	100.00	100.00	100.00
13	9	0	0	100.00	100.00	100.00	100.00	100.00	100.00	100.00	100.00	100.00
20	7	0	0	0	0	99.93	100.00	100.00	100.00	100.00	100.00	100.00
47	7	0	0	0	0	99.93	100.00	100.00	100.00	100.00	100.00	100.00
54	6	0	0	0	0	0	100.00	100.00	100.00	100.00	100.00	100.00
58	7	0	0	0	0	99.93	100.00	100.00	100.00	100.00	100.00	100.00
7	8	0	0	0	100.00	100.00	100.00	100.00	100.00	100.00	100.00	100.00
OTT1_2021	8	0	0	0	99.91	99.93	100.00	100.00	100.00	100.00	100.00	100.00
WND1_2021	10	0	100.00	100.00	99.91	100.00	100.00	100.00	100.00	100.00	100.00	100.00
OTT1_2022	9	100.00	0	0	100.00	100.00	100.00	100.00	100.00	100.00	100.00	100.00
